# Supplementary material for: 3D Multiple Triangular Prisms for Highly Sensitive Non-Contact Mode Triboelectric Bending Sensors
Source: Nanomaterials (Basel). 2022 Apr 28;12(9):1499. doi: 10.3390/nano12091499 (PMC9102195; doi:10.3390/nano12091499)
Supplement: Supplementary file 1 [file nanomaterials-12-01499-s001.zip]

Archive with 1 entries (1 files):
- nanomaterials-1657907-supplementary.pdf
